# Supplementary material for: Factors explaining variation in self-esteem among persons with type 1 diabetes and elevated HbA1c
Source: PLoS One. 2018 Aug 10;13(8):e0201006. doi: 10.1371/journal.pone.0201006 (PMC6086418; doi:10.1371/journal.pone.0201006)
Supplement: S1 Data — (XLS) [file pone.0201006.s001.xls]

## Sheet: data_final_plosone
sex	agegroup	education	live_alone	employment_status	diabetes_duration	longterm_comp	insulin_pump	hypoglyc	hba1c	smbg	RSES_baseline	RSES_9	HCCQ	TSRQAut	PCDS
1	5	0	0	2	2	1	0	1	10.5	1	18	24	1	5.75	5
2	4	0	0	1	3	0	0	0	8.9	1	17	18	6	6.75	4
2	6	0	0	0		0	0	1	10.2	0	16.6667		4.66667	4.875	3.25
2	4	1	0	2	22	1	0	1	8.6	0	6	11	4.16667	5.375	2
2	5	0	1	0	41	1	1	1	10.5	0	12		2.66667	2.75	4.5
1	5	0	0	2	23	1	0	1	10.8	0	16	17	6.66667	7	7
2	3	0	0	0	5	0	0	0	9.2	1	23	20	6	6.5	5
1	2	0	0	2	15	0	1	0	9.2	1	19		4.66667	5	3.25
2	2	1	0	2	9	1	1	1	9.2	1	27		7	6.875	6.25
1	2	0	0	1	11	0	0	1	8.5	1	20	17	5.5	3.875	5.75
1	3	0	1	2	11	0	1	0	13.4	0	26.6667		6.33333	5.5	5.5
1	5	0	1	1	28	0	0	0	8.9	1	17	14	7	3.375	6.25
2	0	0	0	2	12	0	0	0	11.7	0	17		5	5.125	3.75
2	0	0	1	2	11	0	0	1	14.3	0	15	13	1	5.25	2.75
2	2	0	0	1	4	0	0	0	8.5	1	14	10	4.16667	2.875	4
2	4	1	0	0	26	0	1	0	8	1	22	19	4.83333	4.625	5
2	1	0	0	2		0	1	1	8.4	1	13		3	3.625	1.75
2	1	0	1	2	8	0	0	0	9.4	1	24		6.83333	5.25	6
2	2	0	0	2	4	1	0	0	9.8	0	19		3.66667	5.75	2.25
1	3	1	0	2	7	0	1	0	8.4	1	16	20	4	5.625	4.25
1	7	0	0	2	5	0	0	0	8.7	1	27	25	4.5	5.125	4.75
2	7	0	0	1	16	0	0	0	9.8	0	28	20	6	6	6
2	4	0	0	1	8	0	1	0	10.5	0	17	19	5.33333	4.5	3.5
1	2	0	0	2	17	0	0	1	8.4	1	27	24	5.83333	5.625	4
1	6	1	1	2	29	0	0	0	9.4	0	13		3.83333	2.625	3.5
2	6	1	0	2	25	0	0	1	8.6	0	23	28	5.16667	4.375	4.75
1	4	0	0	2	10	0	0	0	9.2	0	26	20	6.83333	6.25	3.75
2	3	1	0	2	23	0	0	1	10.4	0	24	19	7	4.5	2.5
1	2	0	0	2	2	0	0	0	9.4	0	21		4.5	2.75	2
2	3	0	0	0	33	1	1	1	11.3	0	25	20	6.5	6.5	6.25
2	3	0	0	1	25	0	1	1	9.8	1	19	19	6.66667	4	4.5
1	5	1	0	2	26	0	0	1	9.3	1	26	22	5.83333	6	6
1	6	0	0	0	15	0	0	0	9	0	11	15.5556	3.6	2	2
1	6	1	0	2	16	1	1	0	9.4	1	17		3.83333	3.625	3
1	7	0	1	2	34	0	0	1	8.6	1	20	19	3.16667	4.625	5
2	6	0	0	2	33	1	0	0	8.1	1	27		7	5.25	6.75
2	4	0	0	2	24	1	1	1	8.3	1	19	20	5.5	5.5	4
2	6	1	0	2	4	1	1	0	9.7	1	24		7	6.875	6.25
1	5	1	0	2	26	0	0	0	9.3	1	16	16.6667	4	5.625	4.5
2	4	1	0	2	16	1	1	0	8	1	17	16	3.66667	3.625	4
1	5	1	0	2	30	0	1	0	9	0	27	28	6.33333	6.66667	5
1	3	0	0	0	17	0	0	0	10.2	0	13		6.83333	5.125	5
2	6	0	0	2	26	0	1	0	8.1	0	26		4.33333	6.375	7
1	5	0	1	2	34	1	0	0	8.1	0	19	20	5.83333	5.125	5
2	2	1	1	2	11	0	0	0	9.1	1	20	23	4.33333	5.5	4
2	7	0	0	1	27	1	0	0	8.4	1	18	18	6	5.375	6.25
1	4	1	0	2	9	0	0	0	8.1	1	18	21	3.33333	4.71429	3.25
2	3	0	0	2	4	0	0	0	9.7	1	16	15	5.16667	4.875	4
2	3	0	1	2	12	1	1	0	10	0	14		5.83333	5.875	6.25
2	7	1	0	0	46	0	1	1	8.1	0	24	14	4.83333	4	6
2	4	0	0	2	30	0	1	1	8.2	0	21	16	7	3.625	4.5
2	0	0	0	2	13	0	1	1	10.5	0	12	8	6.16667	4.5	2
2	1	0	0	2	22	0	0	1	11.6	1	16	14	6	6.25	3.5
2	3	0	1	0	9	0	0	0	9.3	1	18		5	3.625	2.75
1	2	0	0	2	16	0	1	1	8.7	0	27	25	6.33333	4.375	4.5
2	1	1	0	2	15	0	0	0	10.5	0	26	19	5.33333	5.125	4.25
2	1	0	1	1	12	0	1	1	9.5	1	7	12	7	5.875	4.75
2	1	0	0	1	6	0	0	0	8.7	1	23.3333	20	5.83333	6	6
2	1	0	0	2	13	0	1	1	10.5	0	15	14	1.16667	3.625	2.75
2	0	0	0	2	5	0	0	1	8.2	1	14	9	6	5.25	3
2	1	0	0	2	3	0	0	0	8.1	0	17	19	6.66667	4.125	4.75
1	5	1	0	2	34	0	0	1	8.4	0	23		4.83333	3.625	4.25
2	2	1	0	2	21	0	0	1	11	1	28	26	4.66667	7	6
1	1	0	0	2	22	0	1	0	9.1	0	23		6	1.875	5
2	5	0	1	2	40	1	1	1	8.2	0	18	17	6	6	5.75
2	0	0	0	1	5	1	1	1	8.3	1	27	30	5.16667	6.25	6.75
2	5	0	0	2	8	0	0	1	9	0	22	23	6	5	6
2	1	0	0	2	2	0	0	1	8.5	0	16	15	1	5.625	3.5
1	2	0	0	2	22	0	1	0	8.3	0	20		1.5	5.625	4
2	1	0	0	2	3	0	1	0	8.4	1	17.7778		4.83333	6	4
1	1	0	0	2	19	0	0	1	8.1	0	29	26	5.16667	5.625	6
2	0	0	0	2	3	0	1	0	11.2	1	24		6.16667	4.5	4.5
2	3	0	0	1	19	1	0	0	8.3	1	21	20	7	5.125	7
2	1	0	0	1	19	0	1	1	8	1	17	20	3.66667	5.875	3
1	6	0	0	2	24	0	0	0	8.5	1	21	21	6	5.875	5
1	1	0	0	2	12	0	1	0	9.4	0	16	14	4.83333	4.75	3
2	1	0	0	2	8	0	1	0	9.6	0	12		4.66667	5.25	4.75
1	0	0	0	2	15	0	1	0	9.6	0	25	30	6	2.625	4
1	2	1	0	2	25	0	0	1	8.6	0	22	15	5.83333	4.125	4.5
2	2	0	1	2	27	0	0	1	11.2	0	3	4	6.16667	4.75	1.5
2	4	0	0	0	19	1	1	0	8.7	1	17	17	5	6.25	4.75
2	3	1	1	2	6	0	0	0	8.1	1	5	6	3.66667	3.75	2.5
2	2	1	0	1	10	1	0	1	8.1	1	20	19	2.5	4.75	4.5
2	6	1	0	2	7	0	0	0	8.9	1	25		6.16667	6.125	5.75
2	2	0	0	2	19	1	0	0	8	1	21		5.66667	7	4.25
2	5	0	0	1	22	0	1	0	9.7	1	13		4	3.75	2
2	4	0	0	1	23	1	1	1	9.4	1	17	16	4.66667	5.71429	1
2	5	0	0	2	24	0	0	0	8.9	0	23	25	7	7	6.5
1	3	0	0	2	18	1	1	0	9.9	0	25	28	4.66667	4.125	3.75
1	5	0	1	1	37	1	0	0	8.7	0	14	13	5.33333	4.875	3.5
1	7	0	0	2	27	0	0	0	8	1	23	22	5.33333	5.75	6.5
1	4	0	0	2	23	0	0	0	9.1	1	19	15	4.83333	6.5	2.75
2	6	1	0	2	39	0	0	1	8.5	1	19		4.5	4.75	4.25
2	7	1	0	2	25	0	1	0	9.3	0	18	19	3.66667	6	4
2	6	0	0	2	5	0	0	0	8.7	1	23	19	7	6.5	7
2	6	1	0	1	39	0	0	1	8.6	0	30	30	2.5	5.125	6.25
2	4	1	1	2	24	0	0	0	9.4	0	18	20	3.16667	5.75	3.75
1	6	1	0	2	21	0	0	0	8.7	0	25		1	4.75	4.25
2	4	1	0	2	11	0	0	0	11.1	0	18	14	4	5.125	4.5
1	6	0	0	2	5	0	0	0	8.7	1	19	19	6	5.75	5.5
2	5	1	0	2	33	1	0	0	8	1	26	24	4.5	6.85714	7
2	7	1	0	2	28	0	0	0	10.8	1	17.7778		2.33333	6.25	1.75
2	6	1	0	2	14	0	0	0	9.2	0	21	28	2.5	6	5
1	4	1	0	2	29	0	1	1	9.2	0	23	24	3.66667	4.125	5.5
1	7	0	0	2	32	0	0	0	8.5	1	19	20	6.66667	6.125	5.25
2	5	1	0	2	1	0	0	0	8.6	1	25.5556	28	6.5	6.75	7
1	6	1	0	0	11	0	1	1	8.6	0	24	24	4.33333	6	4.25
1	7	1	1	2		0	0	0	12.6	1	21.1111	18	7	5	2.75
1	7	0	0	2	24	1	0	1	9.8	1	30		6.5	6.5	4.75
2	6	1	0	2	31	0	1	0	9.1	0	14	18	3.16667	4.625	2.75
1	6	1	0	2	26	1	0	0	10	0	30	30	5	5.75	6
2	7	0	0	0	31	1	0	1	8.5	1	9	13	5.5	6	2.25
1	2	0	0	2	1	0	0	0	9.9	0	21	25	6.66667	5.625	4
1	7	0	0	0	36	1	0	0	8.7	0	24	30	7	6.25	7
2	3	1	1	2	31	0	0	1	8.6	0	18	15	3.66667	4.25	4.25
1	4	1	0	2	6	0	0	0	9.8	1	20	23	4.5	4.625	3.5
1	3	1	0	2	10	0	0	1	9.8	0	22	20	3.16667	4.375	2.75
2	2	1	0	2	28	1	1	1	8.2	0	14	16	4.66667	2.75	2.5
2	4	0	0	2	21	1	1	1	8.5	1	21	20	7	6.875	4.75
1	7	1	0	1	36	1	0	1	8.7	0	10	15	5.33333	3.125	2
2	0	0	0	1	3	0	1	1	9.4	0	17	12	6.16667	5	4.75
1	2	0	0	1	14	0	1	0	9.7	0	14	13	4.5	3.25	4.75
1	1	0	0	1		0	0	1	9.3	1	14		4.5	3.875	3.25
1	2	0	1	2	23	0	1	1	10.8	1	14.4444	13	2.33333	2.5	1
1	3	0	0	0	1	0	0	1	8.7	1	25	22	5.33333	5.5	4.5
1	6	1	0	0	24	1	1	1	10.3	1	21	18	4.33333	5.375	1.5
1	6	1	0	2	19	1	1	1	9	1	17	18	5.66667	5.5	5.75
2	6	0	0	0	33	1	1	1	9	1	18		6.33333	4.25	4.75
1	5	1	0	2	25	0	1	1	8.7	0	18	21	3	5.375	3.5
2	6	0	0	1	10	0	1	1	9.7	1	17		6.66667	4.625	4
2	3	0	0	0	11	0	0	1	8.8	0	11	16	4.66667	6.625	3
1	3	0	0	2	21	0	1	0	9.7	0	13	14	6.66667	3.75	4.25
2	6	0	0	1	36	0	1		8.3	0	30		7	7	7
2	7	0	0	0	13	0	0	1	9.5	1	10		3.33333	5.125	1.5
1	6	0	0	2	17	1	0	1	9.7	0	29		6	6	6.25
2	5	1	0	2	26	1	1	0	9	1	21	19	6.33333	5.875	2.25
2	5	1	0	1	29	1	0	0	8.3	0	22	21	7	6.375	6
1	4	1	0	2	24	1	1	0	8.4	1	28	27	4.5	6	6
2	3	0	0	2	22	1	1	0	8.9	1	10	11	6.33333	4.875	2.5
2	2	1	0	2	24	0	0	0	10.2	1	24	20	6	5.25	4.25
1	5	1	0	2	2	0	0	0	8.3	0	23	23	4.5	4.625	5.5
2	4	0	0	0	1	0	0	0	8.7	1	24	21.1111	4.16667	5	4.75
2	7	0	0	0	25	0	1	0	8.9	0	19	19	4.16667	5.875	4
2	6	1	0	2	37	1	1	0	8.6	1	19	19	4.66667	5.375	5.5
2	5	1	0	2	30	0	0	1	8	0	22	17	7	6.625	7
2	3	1	0	2	12	0	1	0	9.8	1	19	19	4	6.125	1.75
1	7	0	0	2	20	0	0	1	10.5	1	20	16	3.5	5.875	3.75
2	4	1	0	2	15	0	0	0	8.2	0	23	28.8889	4.5	6.125	5.75
2	2	1	1	1	17	1	0	0	9.1	0	16		3.33333	4.25	3.75
2	4	0	0	1	25	1	1	0	8.1	0	12	15	4.16667	5.75	5
1	3	0	0	2	20	0	0	1	10.4	1	16		4.33333	6.375	1.75
2	5	1	0	2	36	1	0	0	9.5	1	5		6	5.25	3.5
2	5	0	0	1	14	1	0	0	10.2	0	14	20	5.16667	5.875	3.5
1	0	0	0	2	12	0	0	1	10	1	28.8889	23	5.16667	5.25	5.75
2	5	0	0	1	32	1	1	1	8	1	17	13	4.33333	4.375	3
2	6	0	0	0	12	0	0	1	9.6	0	16	15	4	5.5	3.25
2	6	0	0	2	31	1	1	1	9.9	0	24	22	1.33333	6.25	5
2	7	0	1	2	44	0	0	1	9.2	1	20	20	7	6.5	5.5
2	7	1	0	2	18	0	0	0	9.1	1	11.1111		3.5	5.75	2.25
2	5	1	1	0	25	0	0		9.2	1	17	16	6	6.375	7
2	2	1	0	2	21	1	1	0	8.3	1	23	26	5	5.375	4.5
2	2	0	0	1	18	1	0	0	9.4	1	11		5.33333	4.5	2.75
2	7	1	0	2	36	1	0	1	8	1	20	19	5.83333	6.5	4.25
2	6	0	0	1	29	0	0	1	8.2	1	19		5.5	4.625	2.75
2	6	0	0	1	1	1	0	1	10.7	1	16		4.33333	4.125	1
2	0	0	0	2	12	1	1	1	9.5	0	25	29	3.83333	4.375	3
2	3	1	0	2	13	0	1	0	8.1	0	26	24	5.16667	6.5	3.75
2	7	0	0	2	39	1	1	1	8.7	1	23.3333		1.4	5.25	3.5
1	3	0	0	2	10	0	0	1	11.5	1	13		6	5.28571	3.25
2	2	0	1	1	10	0	1	0	10.2	1	14	22	4.66667	6.5	4
2	2	0	0	0	16	0	1	0	11	0	6		3.33333	1.625	1
2	6	1	1	0	41	1	1	0	9	0	27	28	6.33333	5.25	6.75
1	1	0	0	2	20	0	1	0	13.1	1	12	13	3.66667	4.875	5
2	1	0	0	2	17	1	1	1	10.7	1	28		3.66667	4.875	2
1	5	0	0	2	28	0	1	0	8.8	0	22.2222	22	6.16667	5.125	7
1	3	0	1	2	22	0	1	1	9.1	1	23	22	6.16667	5.25	3.75
1	5	0	1	2	25	1	1	0	11.6	1	10	15	4.16667	6	3.25
2	7	1	1	1	44	0	1	0	9.9	1	30	25	5	6.125	7

## Sheet: variable_explanations
Variables	Values and explanation
sex	1=man, 2=woman
agegroup	0=18-19, 1=20-24, 2=25-29, 3=30-34, 4=35-39, 5=40-44, 6=45-49, 7=50-55
education	0=no university education, 1=university education
live_alone	Living alone, 0=no, 1=yes
employment_status	0=out of work, 1=part-time work, 2=full time work
diabetes_duration	in years
longterm_comp	Long-term complications, 0=no, 1=yes
insulin_pump	0=1-3 injections or multi-inj-regime, 1=insulin pump
hypoglyc	Serious events of hypoglycemia last 12 months, 0=no, 1=yes
hba1c	Values referred to as per cent, not mmol/mol
smbg	Frequency of self-monitoring blood glucose, 0=self-monitoring 1-6 times per day(optional frequency), 1=self-monitoring less than daily or equal to/more than 7 times per day (non optional frequency)
RSES_baseline	Rosenberg self-esteem. Baseline values
RSES_9	Rosenberg self-esteem. Follow-up values
HCCQ	Health Care Climate Questionnaire. Baseline values
TSRQAut	Treatment Self-regulation questionnaire, Autonomy subscale. Baseline values
PCDS	Perceived Competence in Diabetes Scale. Baseline values
